# Supplementary material for: Purinergic P2X receptor 7 (P2X7R) inhibition induced cytotoxicity in glioblastoma
Source: PLoS One. 2025 Sep 16;20(9):e0332212. doi: 10.1371/journal.pone.0332212 (PMC12440200; doi:10.1371/journal.pone.0332212)
Supplement: S1 File — (ZIP) [file pone.0332212.s001.zip]

Archive with 6 entries (5 files):
- Supporting Information/
- Supporting Information/Figure 1 Output.txt
- Supporting Information/Figure 2 Raw Data.xlsx
- Supporting Information/Figure 3 Raw Data.xlsx
- Supporting Information/Figure 4 Raw Data.xlsx
- Supporting Information/Figure 5 Raw Data.xlsx
