# Supplementary material for: Purinergic P2X receptor 7 (P2X7R) inhibition induced cytotoxicity in glioblastoma
Source: PLoS One. 2025 Sep 16;20(9):e0332212. doi: 10.1371/journal.pone.0332212 (PMC12440200; doi:10.1371/journal.pone.0332212)
Supplement: S1 File — (ZIP) [file pone.0332212.s001.zip › Supporting Information/Figure 1 Output.txt]

Coords for transcript: name: P2RX7
location: chr12:121132876-121188032 (+)
id: NM_002562.6
https://www.ncbi.nlm.nih.gov/gene/?term=NM_002562.6

*** UC line: ***

chr12:121,162,450
T->C 57/109 (LIKELY HETEROZYGOUS)
codon: TAT->CAT
AA change: Y155H

chr12:121,184,501 
A->C 113/113 (LIKELY HOMOZYGOUS)
codon: GAG->GCG
AA change: E496A


*** MC2 line: ***

chr12:121,162,450
T->C 254/254 (LIKELY HOMOZYGOUS)
codon: TAT->CAT
AA change: Y155H

chr12:121,177,300
G->A 582/582 (LIKELY HOMOZYGOUS)
codon: GCT->ACT
AA change: A348T

chr12:121,184,760
C->A 227/227 (LIKELY HOMOZYGOUS) 
codon: CCG->CCA
AA change: silent (P582P)
