# Supplementary material for: Purinergic P2X receptor 7 (P2X7R) inhibition induced cytotoxicity in glioblastoma
Source: PLoS One. 2025 Sep 16;20(9):e0332212. doi: 10.1371/journal.pone.0332212 (PMC12440200; doi:10.1371/journal.pone.0332212)
Supplement: S1 File — (ZIP) [file pone.0332212.s001.zip › Supporting Information/Figure 2 Raw Data.xlsx]

## Sheet: Figure 2g
BzATP (200μM)	AZ10606120 (1μM) + BzATP (200μM)
0.62987	0.270289
2.86682	0.25848
0.464781	0.605087
0.609748	0.081082
0.613357	0.266548
1.2859	0.633007
0.703273	0.399894
0.105365	0.09964

## Sheet: Figure 2h
Time (s)	BzATP (200μM)	AZ10606120 (1μM) + BzATP (200μM)
1	415.938	283.481
2	426.87	278.368
3	435.617	280.565
4	426.554	281.173
5	455.428	279.494
6	438.681	275.524
7	441.693	277.864
8	436.968	272.837
9	428.726	277.114
10	427.543	274.771
11	413.768	271.336
12	422.518	270.265
13	440.474	279.919
14	436.932	277.884
15	423.234	277.958
16	414.216	274.018
17	429.507	274.993
18	392.182	275.954
19	430.272	272.805
20	456.299	274.919
21	451.109	278.119
22	430.768	270.389
23	432.927	276.221
24	430.725	277.813
25	483.187	270.761
26	436.623	276.648
27	422.328	270.744
28	439.873	275.182
29	427.139	274.828
30	436.153	276.281
31	443.261	277.978
32	457.88	272.667
33	418.862	275.48
34	471.61	271.637
35	453.38	275.672
36	450.931	274.937
37	468.679	267.708
38	497.825	276.456
39	453.782	272.862
40	480.873	270.902
41	477.37	275.77
42	496.718	277.322
43	550.89	271.15
44	557.917	270.356
45	599.988	273.721
46	601.03	275.038
47	616.319	271.844
48	622.363	271.471
49	636.06	266.764
50	631.68	264.413
51	650.183	265.449
52	638.843	254.378
53	674.201	254.85
54	667.939	249.357
55	684.292	246.398
56	722.683	241.89
57	731.069	239.7
58	744.862	234.365
59	761.841	235.222
60	770.524	233.456
61	798.688	233.352
62	864.526	232.377
63	906.496	230.411
64	859.01	236.437
65	930.419	228.714
66	1004.63	231.373
67	962.288	231.145
68	1009.38	230.661
69	1004.02	231.332
70	1020.41	233.755
71	1011.71	231.74
72	1029.88	233.709
73	1037.33	229.455
74	978.376	235.196
75	936.853	235.717
76	907.019	235.448
77	850.869	234.105
78	787.512	236.726
79	741.527	236.755
80	698.162	239.44
81	628.587	236.761
82	595.123	239.084
83	563.448	239.242
84	526.35	243.378
85	508.979	238.396
86	501.53	243.736
87	484.552	244.921
88	491.021	239.592
89	467.656	237.14
90	467.632	238.751
91	460.96	239.698
92	465.197	243.086
93	469.057	240.655
94	466.602	244.41
95	461.7	245.149
96	448.685	242.741
97	456.187	246.536
98	457.603	248.541
99	458.507	244.473
100	458.104	246.376
101	452.644	247.287
102	455.214	245.258
103	449.673	246.407
104	451.717	244.326
105	454.61	246.181
106	458.946	244.504
107	464.481	251.909
108	467.791	248.475
109	460.9	250.303
110	454.211	246.352
111	456.824	244.408
112	457.089	244.472
113	461.147	249.658
114	456.197	252.286
115	455.971	249.884
116	449.663	250.875
117	458.861	250.337
118	455.403	248.088
119	465.483	245.531
120	461.195	250.482
121	461.302	250.619
122	458.428	246.663
123	472.295	243.008
124	462.558	249.292
125	467.056	251.411
126	467.424	241.102
127	467.854	247.838
128	466.04	250.168
129	460.37	255.11
130	464.571	245.629
131	458.454	249.337
132	454.118	251.701
133	456.548	251.223
134	463.414	247.986
135	463.341	252.495
136	448.903	253.357
137	457.771	255.193
138	469.751	249.002
139	451.988	249.61
140	471.225	252.776
141	466.645	252.74
142	467.026	253.485
143	471.719	249.265
144	468.203	255.486
145	470.511	252.523
146	463.615	255.074
147	464.896	257.078
148	467.775	255.542
149	455.514	255.906
150	463.842	260.022
151	453.794	254.302
152	465.212	261.59
153	469.874	260.271
154	459.554	257.215
155	456.878	256.06
156	457.053	257.536
157	465.017	255.456
158	455.09	250.833
159	462.362	252.478
160	459.942	256.46
161	460.369	258.277
162	466.097	260.244
163	461.01	258.29
164	455.66	254.546
165	461.7	250.958
166	460.266	256.89
167	459.602	261.153
168	461.86	259.651
169	456.082	257.491
170	457.426	258.307
171	467.375	259.55
172	465.815	259.75
173	464.889	258.578
174	463.798	257.818
175	457.302	258.776
176	459.663	260.641
177	468.093	259.859
178	457.858	263.207
179	473.202	260.296
180	452.084	259.18
181	455.36	256.819
182	459.409	263.508
183	458.323	262.406
184	454.694	259.207
185	456.229	256.882
186	454.006	264.319
187	455.485	262.464
188	451.906	264.553
189	447.346	261.547
190	454.499	261.35
191	450.007	263.949
192	453.493	260.144
193	441.713	263.283
194	461.122	261.977
195	456.951	260.33
196	468.332	261.683
197	458.738	260.279
198	452.371	267.239
199	446.605	267.908
200	462.603	271.755
201	451.792	269.925
202	459.102	267.568
203	466.432	262.523
204	457.563	265.138
205	452.312	271.293
206	461.799	265.526
207	462.303	264.461
208	455.202	266.277
209	460.494	275.028
210	462.928	268.413
211	457.162	266.792
212	454.89	264.86
213	453.546	266.005
214	445.775	266.684
215	455.659	267.366
216	452.851	265.529
217	460.58	269.99
218	449.603	266.252
219	454.328	268.884
220	460.778	266.563
221	456.039	266.692
222	463.007	264.274
223	462.667	272.144
224	469.822	268.601
225	443.877	271.764
226	448.182	267.044
227	456.857	267.268
228	459.72	269.783
229	446.936	271.217
230	452.544	273.477
231	453.543	268.681
232	447.599	273.121
233	453.751	268.092
234	442.858	271.165
235	448.037	271.462
236	456.181	273.391
237	445.826	272.984
238	453.932	270.379
239	449.873	270.705
240	453.89	274.72
241	447.02	276.68
242	447.738	275.027
243	453.5	273.362
244	445.551	270.591
245	458.421	271.337
246	457.463	273.471
247	456.089	272.382
248	449.973	275.819

## Sheet: Figure 2l
YO-PRO-1 (1μM)	YO-PRO-1 (1μM) & BzATP (200μM)	AZ10606120 (1μM) YO-PRO-1 (1μM) & BzATP (200μM)
2293.498*	577.102	142.882
228.557	396.741	111.77
234.077	141.012	159.401
277.465	341.224	153.176
469.519	585.31	292.2815*
91.652	779.964	163.499
223.903	290.434	164.096
270.823	303.667	97.8921
269.652	285.371	157.361
154.12	159.01	87.4249
328.751	313.25	162.162
627.035	425.962	151.694
225.528	111.0349*	150.767
