# Supplementary material for: Purinergic P2X receptor 7 (P2X7R) inhibition induced cytotoxicity in glioblastoma
Source: PLoS One. 2025 Sep 16;20(9):e0332212. doi: 10.1371/journal.pone.0332212 (PMC12440200; doi:10.1371/journal.pone.0332212)
Supplement: S1 File — (ZIP) [file pone.0332212.s001.zip › Supporting Information/Figure 3 Raw Data.xlsx]

## Sheet: Figure 3a
Control	TMZ (50μM)	AZ10606120 (50uM)
691.067	790	49.6
780.133	702.267	3.33333
671.867	715.867	17.6667
794.333	639.4	51.1333
779.867	647.667	23.4667
850.4	379.6	29
640.467	713.333	12.3333
607.333	468.133	112.333
409.133	677.667	30.2667

## Sheet: Figure 3b
Control	TMZ (50μM)	AZ10606120 (50μM)
0.056	0.101	0.409
0.054	0.0955	0.2755
0.159	0.151	0.3135
0.052	0.1475	0.468
0.053	0.1475	0.3795
0.11525	0.413	0.41375
0.05825	0.134	0.37725
0.10475	0.203	0.31425
0.22475	0.187	0.31225

## Sheet: Figure 3f
	Samples
50	49.6	3.33333	17.6667	51.1333	23.4667	29	12.3333	112.333	30.2667
30	60.0667	437.933	105.133	21.4	178.333	202.2	59.3333	148.2	42.8667
15	429.8	454.267	534.2	250.2	396.133	229.533	243	626.4	421.2
10	572.267	775	563.8	777.667	359.2	344.933	374.643	524.667	460
5	676.2	833.667	726.6	525.533	664.533	581	648.267	587.133	651.733
0	691.067	780.133	671.867	794.333	779.867	850.4	640.467	607.333	409.133
