# Supplementary material for: Purinergic P2X receptor 7 (P2X7R) inhibition induced cytotoxicity in glioblastoma
Source: PLoS One. 2025 Sep 16;20(9):e0332212. doi: 10.1371/journal.pone.0332212 (PMC12440200; doi:10.1371/journal.pone.0332212)
Supplement: S1 File — (ZIP) [file pone.0332212.s001.zip › Supporting Information/Figure 4 Raw Data.xlsx]

## Sheet: Figure 4b
	Untreated								AZ10606120 (15μM)
Viable (Double Negative	82.8	65.9	53.5	63.2	53.9	65.1	58.6	66.7	86.2	65.8	78.4	66.9	71.4	77.1	80.6	58.7
Necrotic (DAPI+)	6.5	10.6	1.74	3.35	3.27	7.89	12.5	11.7	6.07	12.1	3.6	3.44	6.81	4.16	4.27	11
Apoptotic (Annexin V PE+)	10.67	23.39	44.73	33.48	42.9	26.95	28.88	21.56	7.76	22.16	17.94	29.65	21.77	18.78	15.21	30.23

## Sheet: Figure 4e
Control	AZ10606120 (15μM)
409.568	336.406
406.617	381.599
395.461	404.56
352.487	300.837
374.794	356.447
369.465	425.976
285.222	373.532
279.894	310.853
373.463	361.448
332.569	370.483
248.147	277.567
282.324	498.006
