# Supplementary material for: Purinergic P2X receptor 7 (P2X7R) inhibition induced cytotoxicity in glioblastoma
Source: PLoS One. 2025 Sep 16;20(9):e0332212. doi: 10.1371/journal.pone.0332212 (PMC12440200; doi:10.1371/journal.pone.0332212)
Supplement: S1 File — (ZIP) [file pone.0332212.s001.zip › Supporting Information/Figure 5 Raw Data.xlsx]

## Sheet: Figure 5a
IL-1B	IL-6	IL-8/CXCL8	IL-10	IL18	MAPK1	MAP3K1	NFKB1	NFKB2	NLRP3	STAT1	STAT3	TGFB1	TNF	VEGFA	VEGFB
-0.796249	0.0328897	-1.32184	0.158021	0.539016	-0.238428	-0.262848	-0.112782	-0.333536	0.472087	-0.0213033	-0.12943	0.597101	-2.88443	0.242802	0.287117
-0.813757	0.295165	-1.08383	-1.8055	0.806182	-0.211648	-0.430513	-0.184681	-0.612889	-2.12826	-0.653945	-0.120728	0.642916	-1.73207	0.015467	0.188929
-1.45163	0.231835	-1.41845		1.08358	-0.0774535	-0.550272	-0.183633	-0.853985	0.0162559	-0.787417	-0.170852	0.323119	-1.7289	-0.205509	0.064568
-1.25404	-0.103816	-2.05861		-0.348527	0.642077	-1.54463	-0.47744	-0.97454	0.814636	-2.24652	0.173809	-0.923323		-0.0592892	0.776998
-1.68998	-1.07641	-2.47054		-0.521614	-0.752041	-0.0834775	-0.963461	0.371043	0.118566	-0.110793	0.0132524	0.0548859	-2.04778	-0.0313702	0.229946
-1.55761	-0.510725	-1.59528	3.34409	-0.521315	-0.0434827	-0.863022	-0.672321	0.0247779		-1.38413	-0.211355	-0.222358	-0.208181	-0.14718	0.0976821
-0.090898	0.291356	-0.595854	-1.12498	-0.0544902	-0.637793	-0.295504	-0.668344	0.406593	0.914121	0.205724	0.038525	0.0488981	0.147424	-0.037031	0.347786
-0.888693	1.88142	-1.24138		0.374191	1.06066	-1.1598	0.133877	-0.48387	1.21282	-2.40832	0.0410328	-0.905882		0.0404868	1.34927106*
-1.00879	0.125221	-0.906216		-0.270938	-0.346131	-0.637552	-0.695317	0.341588		-0.646683	-0.284477	-0.329286	-1.27941	-0.15508	0.00201619
1.88154538*	0.836768	-0.160984		0.274861	0.479662	-0.90232	-0.365289	0.0544934		-1.68296	0.171313	0.350789		0.57833898*	1.81096187*
-0.809422	0.699024	-1.37678		0.236559	-0.341321	-0.515799	-0.507875	0.0261512	1.05504	-0.456037	-0.263506	0.126485	-1.57378	-0.206537	0.384455
-5.6638948*	-4.345041*	-7.8824423*	-2.88825	-0.879419	-1.02165	0.335541	-1.72002	1.277	-3.11729	-2.4023	0.457143	-0.0296409	-3.37658	-0.399073	-0.144928

## Sheet: Figure 5b
BCL2	BAX	CASP3	CASP8	CASP9	FADD	AIM2	CASP1	RIPK1	TRADD	TRAF2
0.246999	-0.239607	-0.381198	-0.335628	0.54929	0.135071	-0.511491	-0.570043	-0.59431	0.0745124	-1.35674
0.0824384	-0.304211	-0.487956	-0.0482357	0.285338	-0.142923	-1.26192	-0.458553	-0.713739	0.0283049	-1.04754
-0.0394961	-0.145782	-0.557218	-0.0952626	0.0549171	0.302214	-0.382496	-0.0596673	-0.529554	0.501072	-0.911288
-1.80933	0.187563	-0.942629	0.579165	-0.386112	-1.30805	0.2262	0.436272	-0.421786	0.0387912	-0.155204
-0.37222	-0.135833	-0.564612	-0.961232	0.76189	1.58872	-1.62548	-1.78798	-1.0561	1.93524	0.170453
-0.691518	0.394893	-0.663082	-0.295417	-0.225468	0.419936	-1.49884	-1.09162	-0.53317	1.20671	0.725346
-0.467204	-0.0177681	-0.243178	-0.655271	0.918846	1.4341	-2.54445	-1.22846	-0.610352	1.19117	-0.210204
-1.17409	0.573895	-0.771633	1.19724	-1.183	-1.68685	0.409074	1.74662	0.0974504	-0.228984	0.293979
-0.709795	0.197934	-0.618786	-0.522333	0.00068119	0.871221	-3.44699	-1.00001	-0.953716	1.81736	0.571798
-0.717403	0.71263	-0.478855	-0.0512748	1.42882			0.764512	-1.33887	3.12787	2.03635
-0.157521	0.1768	-0.400599	-0.267038	0.147275	0.664101	-0.0230048	-0.799799	-0.974689	1.42935	-0.21529
0.150791	0.363215	-0.478778	-1.48551	1.02616	1.9949		-2.87706	-1.64268	4.87107	0.940922
